# Supplementary material for: Assessing Esports Participation Intention: The Development and Psychometric Properties of the Theory of Planned Behavior-Based Esports Intention Questionnaire (TPB-Esport-Q)
Source: Int J Environ Res Public Health. 2021 Nov 30;18(23):12653. doi: 10.3390/ijerph182312653 (PMC8656513; doi:10.3390/ijerph182312653)
Supplement: Supplementary file 1 [file ijerph-18-12653-s001.zip]

Archive with 1 entries (1 files):
- ijerph-1375341-supplementary.pdf
